# Supplementary material for: EFG1, Everyone’s Favorite Gene in Candida albicans: A Comprehensive Literature Review
Source: Front Cell Infect Microbiol. 2022 Mar 22;12:855229. doi: 10.3389/fcimb.2022.855229 (PMC8980467; doi:10.3389/fcimb.2022.855229)
Supplement: Supplementary Table 1 — Efg1 targets with two fold change upon deletion of EFG1. (A) Biofilm- Changes in RNA expression between the efg1Δ/Δ deletion mutant and wild type under biofilm formation conditions (Spider medium at 37°C in 6-well polystyrene plates) determined by RNA sequencing. Efg1 binding sites determined by chromatin immunoprecipitation tiling microarray (ChIP-chip) using Efg1-myc (Nobile et al., 2012). (B) White/opaque state- changes in RNA expression between the efg1Δ/Δ deletion mutant and wild type using gene expression microarray of cells in mid-log phase in synthetic complete media, Efg1 binding sites determined by ChIP-chip using Efg1 specific polyclonal antibodies (Hernday et al., 2013). (C) Gastrointestinal tract- changes in RNA expression between the efg1Δ/Δ deletion mutant and wild type in a commensalism mouse model within the gastrointestinal tract measured by RNA seq. Efg1 binding sites determined using Calling Card-seq with Efg1 fused to PiggyBac transposase (Witchley et al., 2021). [file Table_1.xlsx]

## Sheet: Efg1 Targets
A. Biofilm			B. White/Opaque state			C. Gastrointestinal tract
Systematic name	Gene name	log2 efg1Δ/WT	Systematic name	Gene name	log2 efg1Δ/WT	Systematic name	Gene name	log2 efg1Δ/WT
C1_04990C	UAF22	3.27	White state			C5_03900W	PGA56	6.36
C4_02380W	orf19.2766	2.95	C3_06320W	ALS7	3.42	C5_04130C	CHT2	6.32
C7_02120C	MRP49	2.82	C3_05450C	orf19.6983	2.47	C1_14120C	RBE1	6.02
C5_03410C	orf19.2639	2.58	CR_02640W	RFG1	1.24	C1_13080W	OP4	5.16
CR_05580C	MEI5	2.56	C5_02000C	ACH1	1.18	C3_05170W	WOR2	4.56
C1_11470C	DPP1	2.55	C3_07560W	TCC1	1.05	C5_04140W	orf19.3897	4.21
C3_06950W	orf19.6805	2.49	C6_00480C	FET31	-1.04	C6_00480C	FET31	3.77
C1_11990W	orf19.5267	2.36	C1_13150W	orf19.4942	-1.51	C1_02070W	HSP31	3.24
C3_05990C	orf19.7380	2.34	C6_04130C	ALS4	-1.62	C3_04730C	orf19.5933	3.21
C4_02730C	orf19.2725	2.32	C7_02040C	CUP9	-2.36	C4_05780C	CFL2	3.13
C6_00490W	orf19.4210	1.9	C4_04320W	FRE10	-2.52	C5_00510W	Gal11	3.04
C5_03880C	orf19.1106	1.89	C3_06470W	AAF1	-2.61	C3_06320W	ALS7	2.89
C7_00650W	orf19.7054	1.89	C4_02720C	orf19.2726	-3.06	C4_02220C	ZCF25	2.75
C7_04220W	orf19.7151	1.88	C4_05780C	CFL2	-3.32	CR_05090C	HGT9	2.71
CR_00010C	orf19.7545	1.86	C1_13140C	TYE7	-4.73	C7_00280W	HGT12	2.59
C5_03430W	orf19.2638	1.86	CR_07890W	EFG1	-4.74	C1_10140C	orf19.4883	2.37
CR_00020W	TLO1	1.85	Opaque state			C1_06340W	orf19.6277	2.33
C1_10150W	WOR1	1.82	C5_04140W	orf19.3897	3.87	C7_00970C	YOX1	2.25
C1_10020W	SFU1	1.79	C2_09130C	IFF6	3.59	C5_03130W	SUT1	2.17
C5_02290W	PDE1	1.75	CR_05610C	SRR1	2.37	C5_00540C	AGA1	1.89
C7_01770W	orf19.6547	1.71	C1_11480W	PHO84	2.23	CR_07820W	PHH2	1.87
C3_03140C	DAL4	1.7	C5_00710W	IFF8	1.98	CR_02640W	RFG1	1.73
C4_04860W	orf19.3793	1.69	CR_06590C	RGS2	1.72	C3_07160W	PGA32	1.65
CR_00920W	CCE1	1.62	C1_02150W	GAL10	1.64	C6_03600C	ALK1	1.64
C7_01690W	orf19.6555	1.58	C1_02120C	SHA3	1.59	C6_00460C	FET3	1.59
C1_14360C	WSC4	1.57	C7_03290C	RBR3	1.49	C1_02990C	XOG1	1.57
C2_03610W	FMO2	1.51	C6_00820W	SUN41	1.49	C3_00600W	IFF11	1.44
C7_00120W	orf19.7111	1.51	C5_00890C	GIT2	1.41	CR_10100C	INO1	1.42
C4_02610C	SUL2	1.5	C3_04730C	orf19.5933	1.39	CR_02750C	PGA34	1.35
CR_05320C	orf19.5289	1.46	C4_02720C	orf19.2726	1.36	C3_07540C	orf19.6737	1.32
C7_00420C	orf19.7078	1.42	C7_00660W	GAC1	1.35	C2_05640W	BAS1	1.24
CR_06450W	GRC3	1.4	C4_05780C	CFL2	1.29	C1_11480W	PHO84	1.22
C3_02660W	orf19.258	1.36	CR_02750C	PGA34	1.24	C4_00130W	RBT5	1.2
C2_06590C	GIT1	1.35	C2_05640W	BAS1	1.21	C3_05450C	orf19.6983	1.17
C3_04730C	orf19.5933	1.34	C6_03600C	ALK1	1.21	C1_10840C	orf19.2333	1.17
C1_06320W	orf19.177	1.33	CR_09900C	DPB2	1.18	C1_10850W	orf19.2332	1.17
C5_00540C	AGA1	1.33	C3_06190C	ALS6	1.17	C3_05180W	RHB1	1.15
C7_00130W	TAD1	1.32	C2_03520C	ADAEC	1.1	C1_10150W	WOR1	1.15
C3_06190C	ALS6	1.29	C5_03710C	orf19.1124	1.06	C1_09540W	orf19.4818	1.04
CR_07820W	PHH2	1.28	CR_10100C	INO1	1.05	C3_06460C	GLG2	-1
C6_02320C	IPL1	1.28	C2_01000W	HGT7	-1.02	C4_02740W	orf19.2724	-1
C1_04870W	SAP7	1.26	C1_03390W	EHT1	-1.08	C1_07430W	PHO100	-1.04
C1_06290C	orf19.1821	1.24	C4_04080C	PGA31	-1.12	C3_03460C	orf19.344	-1.06
C6_00450C	orf19.4214	1.24	C7_02910W	ENA21	-1.17	CR_02210W	orf19.3751	-1.06
C5_02970W	DAP2	1.19	CR_00210W	ALK2	-1.22	C7_04230W	NRG1	-1.11
C6_03610W	FGR17	1.13	CR_03890W	WOR3	-3.39	C5_04820W	PFK1	-1.16
CR_06900C	ALG6	1.04	CR_07890W	EFG1	-3.43	C1_10300W	MNN12	-1.17
CR_07810W	YHB5	1.02	C4_06820C	CZF1	-3.5	C1_13100W	orf19.4936.1	-1.18
CR_00040C	orf19.7539.1	1.01				C2_06630C	orf19.36.1	-1.19
C4_06750C	orf19.3134	-1.01				C5_01130W	CYC3	-1.21
C2_00750W	orf19.2049	-1.01				C4_06820C	CZF1	-1.21
C2_01000W	HGT7	-1.01				C7_02040C	CUP9	-1.21
C1_14290C	MDG1	-1.02				C2_05630C	KTI11	-1.22
C2_05710C	RPL33	-1.03				C4_06760W	GUT2	-1.24
C5_00410W	orf19.948	-1.04				C1_05000W	RHD1	-1.35
C3_04480C	RAS2	-1.04				C2_04050C	DCK1	-1.38
CR_07620W	AAT21	-1.05				CR_03920C	TPO4	-1.39
C1_01690C	LSC1	-1.07				C4_06530C	XUT1	-1.44
C3_01330W	ZCF8	-1.07				C1_02170C	GAL102	-1.46
C6_00870C	ILV5	-1.07				C3_06000W	AHR1	-1.5
C1_07030C	RBT4	-1.08				CR_10340W	PTP3	-1.53
C3_04530C	TEC1	-1.08				C1_03870C	C1_03870C	-1.54
C6_00830C	CAN3	-1.09				CR_07060C	CRZ2	-1.58
C3_04090W	SBP1	-1.09				C1_09120W	IPT1	-1.62
C1_09690W	MLS1	-1.09				CR_07810W	YHB5	-1.65
C3_00980W	FLC1	-1.1				C5_03880C	orf19.1106	-1.65
CR_00050W	INO2	-1.11				C5_03890C	orf19.1105.3	-1.65
CR_10160W	FAA4	-1.11				C3_00320W	RHR2	-1.7
C3_04590W	YRA1	-1.11				C2_01020W	HGT6	-1.72
C4_01070W	HGT17	-1.12				CR_02240C	OPT2	-1.72
C7_01430C	orf19.6586	-1.12				C3_06790W	TRY6	-1.76
C1_10610W	FCY23	-1.12				C4_03000C	orf19.2691	-1.77
CR_06440C	BCR1	-1.14				C4_03010W	tT(UGU)1	-1.77
C2_05610C	RPS8A	-1.15				C2_01010W	HGT8	-1.81
C3_00920W	ATO1	-1.15				C4_03420C	orf19.3368	-1.81
C3_04490W	RAX1	-1.17				C1_14360C	WSC4	-1.83
C7_00360W	DFI1	-1.17				C7_01690W	orf19.6555	-1.84
C6_01610W	ANB1	-1.18				C1_05000W	RHD1	-1.35
C6_00850W	orf19.86	-1.18				C3_00320W	RHR2	-1.7
CR_09180W	CDG1	-1.19				C4_03000C	orf19.2691	-1.77
C1_13450W	HYR1	-1.2				C4_03010W	tT(UGU)1	-1.77
C1_02730W	orf19.2962	-1.22				C1_02180W	GAL7	-2.02
C7_00430W	FRE7	-1.22				C1_14370W	orf19.7252	-2.03
C2_00140W	NDT80	-1.23				C4_03570W	HWP1	-2.08
C1_01490W	orf19.3335	-1.23				C3_02660W	orf19.258	-2.1
C4_03430W	MOH1	-1.27				C4_03430W	MOH1	-2.22
C1_10360C	orf19.4907	-1.27				C2_03520C	ADAEC	-2.38
CR_02910W	APG13	-1.28				C3_04530C	TEC1	-2.39
C2_08330W	orf19.1350	-1.29				C4_06540W	MNN4	-2.42
C4_02250C	BGL2	-1.31				C1_13140C	TYE7	-2.48
C3_06470W	AAF1	-1.34				C1_13150W	orf19.4942	-2.48
C4_04320W	FRE10	-1.34				C2_08590W	YWP1	-2.55
C1_10450W	GLY1	-1.35				C7_01430C	orf19.6586	-2.55
C6_02670C	WSC2	-1.36				C2_03690C	MNN42	-2.68
C6_03710W	ALS9	-1.36				C1_01510W	orf19.3337	-2.75
C1_07120W	GAP4	-1.37				C4_02030W	RFX2	-2.92
C6_03700W	ALS1	-1.37				CR_02920C	AQY1	-3.09
C5_02650C	IFH1	-1.38				C1_05140W	BRG1	-3.2
C2_04050C	DCK1	-1.38				C1_05150C	orf19.450	-3.2
CR_08210C	ACO1	-1.39				C3_05990C	orf19.7380	-3.52
C2_08140C	PHM7	-1.4				C7_03560W	orf19.6688	-3.84
C2_05570C	BZD98	-1.4				C3_06470W	AAF1	-4.33
C1_05140W	BRG1	-1.41				C1_00780C	HGC1	-4.57
C4_03470C	ECE1	-1.41				C7_00630C	DIP53	-4.76
C6_03850C	IHD1	-1.42				C1_07330W	RME1	-4.89
C2_09880C	orf19.1363	-1.43				C1_06280C	UME6	-7.21
C2_05580W	orf19.6871	-1.43				CR_07890W	EFG1	-8.62
C1_13400C	AGC1	-1.44
C1_03080C	TEM1	-1.46
C4_05900C	orf19.1277	-1.46
C1_11480W	PHO84	-1.49
C7_00630C	DIP53	-1.51
C3_03370C	orf19.334	-1.53
C4_01170C	BMT9	-1.53
C7_02040C	CUP9	-1.54
CR_07080W	orf19.1815	-1.54
CR_00310C	RNT1	-1.54
C5_02960C	orf19.4321	-1.54
C2_06600W	SKY2	-1.55
C1_10370W	orf19.4908	-1.56
C1_02530C	DIP5	-1.58
C6_00840W	GPX2	-1.58
CR_07170W	SOU3	-1.59
C5_01080C	GDS1	-1.6
C2_01010W	HGT8	-1.64
C1_13940W	SIM1	-1.66
CR_09880W	DEF1	-1.68
C1_03190C	ECM33	-1.7
C7_01910C	orf19.6530	-1.74
C6_01720C	SUR7	-1.77
CR_01470W	CSP37	-1.77
C1_01510W	orf19.3337	-1.79
C5_01100C	CLN3	-1.79
CR_07790C	YHB1	-1.8
C5_00700C	SPE2	-1.81
C6_02810C	orf19.5555	-1.84
C7_00660W	GAC1	-1.86
C4_06420W	orf19.2892	-1.88
C1_01140C	orf19.3302	-1.88
C3_00720W	PMA1	-1.9
CR_02640W	RFG1	-1.91
C2_05640W	BAS1	-1.94
CR_07400C	LPD1	-1.95
C4_01050C	RPL40B	-1.97
C6_03370W	orf19.5626	-1.99
C2_03520C	ADAEC	-2.02
CR_06140W	orf19.3869	-2.02
CR_06000W	SOK1	-2.05
C3_01550C	TOS1	-2.05
C5_01580C	CEF3	-2.06
C2_10030C	MP65	-2.09
CR_07060C	CRZ2	-2.1
C2_06680W	FRP3	-2.16
C2_01750C	orf19.1486	-2.19
C4_02370C	PGA59	-2.25
C1_13140C	TYE7	-2.33
C3_04520C	ADE2	-2.51
C4_03590C	OSH3	-2.53
C1_08500C	ENO1	-2.66
C4_06740C	orf19.3135	-2.67
C7_03560W	orf19.6688	-2.9
CR_08990C	SLP3	-2.91
C3_02640C	ZCF1	-2.95
CR_07890W	EFG1	-3.26
C4_02390W	PGA62	-3.34
C5_03900W	PGA56	-3.34
C1_02420C	GSC1	-3.47
C2_02590W	ZRT2	-3.6
C1_03090W	RPS1	-3.93
